# Supplementary material for: A new densely-haired aroid species of Homalomena (Araceae) from North Sumatra, Indonesia
Source: PhytoKeys. 2026 Mar 2;271:161–72. doi: 10.3897/phytokeys.271.172410 (PMC12973042; doi:10.3897/phytokeys.271.172410)
Supplement: XML Treatment for Homalomena lingua-felis [file phytokeys.271.172410-treatment1.xml]

<!DOCTYPE tp:taxon-treatment
  PUBLIC "-//TaxonX//DTD Taxonomic Treatment Publishing DTD v0 20100105//EN" "tax-treatment-NSO.dtd">
<tp:taxon-treatment xmlns:tp="http://www.plazi.org/taxpub"><tp:treatment-meta><kwd-group><label>Taxon classification</label><kwd>
                <named-content content-type="kingdom">Plantae</named-content>
              </kwd><kwd>
                <named-content content-type="order">Alismatales</named-content>
              </kwd><kwd>
                <named-content content-type="family">Araceae</named-content>
              </kwd></kwd-group><mixed-citation publication-type="journal"><person-group><name><surname>Muzzazinah</surname></name><name><surname>Damayanti</surname><given-names>Inggar</given-names></name><name><surname>Fadhil</surname><given-names>Muhammad Hisyam</given-names></name><name><surname>Raynalta</surname><given-names>Erick</given-names></name><name><surname>Husaini</surname><given-names>Iin Pertiwi Amin</given-names></name><name><surname>Rivai</surname><given-names>Reza Ramdan</given-names></name><name><surname>Setiawan</surname><given-names>Ade Agus</given-names></name><name><surname>Irsyam</surname><given-names>Arifin Surya Dwipa</given-names></name><name><surname>Rosleine</surname><given-names>Dian</given-names></name><name><surname>Pratami</surname><given-names>Mentari Putri</given-names></name><name><surname>Hariri</surname><given-names>Muhammad Rifqi</given-names></name><name><surname>Ariati</surname><given-names>Siti Roosita</given-names></name></person-group><article-title>A new densely-haired aroid species of <italic><tp:taxon-name><tp:taxon-name-part taxon-name-part-type="genus" reg="Homalomena">Homalomena</tp:taxon-name-part></tp:taxon-name></italic> (<tp:taxon-name><tp:taxon-name-part taxon-name-part-type="family" reg="Araceae">Araceae</tp:taxon-name-part></tp:taxon-name>) from North Sumatra, Indonesia</article-title><source>PhytoKeys</source><day>02</day><month>03</month><year>2026</year><volume>271</volume><fpage>161</fpage><lpage>172</lpage><pub-id pub-id-type="doi">10.3897/phytokeys.271.172410</pub-id></mixed-citation></tp:treatment-meta><tp:nomenclature><tp:taxon-name><object-id xmlns:xlink="http://www.w3.org/1999/xlink" content-type="arpha" xlink:type="simple">5A43F401-AEAC-54D0-AAA2-DDBB3DBAE3D0</object-id>
                    		<tp:taxon-name-part taxon-name-part-type="genus" reg="Homalomena">Homalomena</tp:taxon-name-part> <tp:taxon-name-part taxon-name-part-type="species" reg="lingua-felis">lingua-felis</tp:taxon-name-part>
                    	
                    		<object-id xmlns:xlink="http://www.w3.org/1999/xlink" content-type="ipni" xlink:type="simple">urn:lsid:ipni.org:names:77377370-1</object-id>
                    	</tp:taxon-name><tp:taxon-authority>A.S.D.Irsyam, Raynalta &amp; M.R.Hariri</tp:taxon-authority><tp:taxon-status xmlns:xlink="http://www.w3.org/1999/xlink" xlink:type="simple">sp. nov.</tp:taxon-status><xref ref-type="fig" rid="F2">Fig. 2</xref></tp:nomenclature><tp:treatment-sec sec-type="Type"><title>Type.</title><p>Indonesia • Sumatra, North Sumatra Province, South Tapanuli Regency, Batang Toru, <named-content xmlns:xlink="http://www.w3.org/1999/xlink" content-type="dwc:verbatimCoordinates" xlink:type="simple">1°42'35.28"N, 98°48'49.68"E</named-content>, c. 100 m, 2 Jan 2024, <italic>E. Raynalta 02</italic> (holotype <abbrev xmlns:xlink="http://www.w3.org/1999/xlink" content-type="institution" xlink:title="Herbarium Bandungense" xlink:type="simple">FIPIA</abbrev>-DEP100!; isotype BO!).</p><fig id="F2" position="float" orientation="portrait"><object-id xmlns:xlink="http://www.w3.org/1999/xlink" content-type="doi" xlink:type="simple">10.3897/phytokeys.271.172410.figure2</object-id><object-id xmlns:xlink="http://www.w3.org/1999/xlink" content-type="arpha" xlink:type="simple">A900F8EE-405A-538A-942A-E8208FB64B1F</object-id><label>Figure 2.</label><caption><p><italic><tp:taxon-name><tp:taxon-name-part taxon-name-part-type="genus" reg="Homalomena">Homalomena</tp:taxon-name-part> <tp:taxon-name-part taxon-name-part-type="species" reg="lingua-felis">lingua-felis</tp:taxon-name-part></tp:taxon-name></italic> A.S.D.Irsyam, Raynalta &amp; M.R.Hariri, sp. nov. <bold>A</bold>. Habit; <bold>B</bold>. Adaxial surface of leaf showing dense hairs; <bold>C</bold>. Bulbous hair in adaxial leaf surface (59.4×); <bold>D</bold>. Papillose abaxial leaf surface (59.4×); <bold>E</bold>. Pendulous synflorescence; <bold>F</bold>. Bloom at late staminate anthesis with half and full spathe artificially removed; <bold>G</bold>. Bloom at late pistillate anthesis with half spathe artificially removed (20.7×). Photos by Erick Raynalta (<bold>A, B, E</bold>) and Muhammad Rifqi Hariri (<bold>C, D, F, G</bold>).</p></caption><graphic xmlns:xlink="http://www.w3.org/1999/xlink" xlink:href="phytokeys-271-161_article-172410__-g002.jpg" id="oo_1552488.jpg" position="float" orientation="portrait" xlink:type="simple"><uri content-type="original_file" xlink:type="simple">https://binary.pensoft.net/fig/1552488</uri></graphic></fig></tp:treatment-sec><tp:treatment-sec sec-type="Diagnosis"><title>Diagnosis.</title><p><italic><tp:taxon-name><tp:taxon-name-part taxon-name-part-type="genus" reg="Homalomena">Homalomena</tp:taxon-name-part> <tp:taxon-name-part taxon-name-part-type="species" reg="lingua-felis">lingua-felis</tp:taxon-name-part></tp:taxon-name></italic> is similar to <italic><tp:taxon-name><tp:taxon-name-part taxon-name-part-type="genus" reg="Homalomena">H.</tp:taxon-name-part> <tp:taxon-name-part taxon-name-part-type="species" reg="pexa">pexa</tp:taxon-name-part></tp:taxon-name></italic> but differs by having shorter petiole (2.0–4.5 cm vs. 7.0–12 cm), papillate petiole (vs. densely white-tomentose), elliptic or cordate to ovate leaf shape (vs. oblong- to ovate-cordiform), papillate abaxial leaf surface (vs. sparsely hairy), papillate veins (vs. tomentose), papillate peduncle and spathe (vs. tomentose), pendulous peduncle (vs. semi-erect to declinate), and conical staminate flower zone (vs. ellipsoid).</p></tp:treatment-sec><tp:treatment-sec sec-type="Description"><title>Description.</title><p>Lithophytic herb to ca. 9.5 cm in height and 21 cm across. <bold><italic>Stem</italic></bold> condensed, ca. 2 cm long, ca. 0.5 cm in diam., red; internodes obscured by overlapping leaf bases. <bold><italic>Leaves</italic></bold> several together (3–7 per stem); petiole canaliculate, ribbed, terete, 1.2–4.5 cm long, 0.6–5.2 mm in diam., green reddish to dark red, papillose; petiolar sheath adnate to petiole, up to ½ the length of the petiole, 2.2–30.0 cm long, wings triangular, margin incurved, reddish-white; blade elliptic to cordate to ovate, subsucculent, 1.35–16.0 × 0.8–7.6 cm, base asymmetric cordate, margin ciliate, recurved, apex apiculate, adaxial surface green to dark green and densely tomentose hairs, hair bulbous, green at the base, white at the apex, abaxial surface greenish white, papillose; midrib prominent on abaxial surface, papillose, green or reddish; primary lateral veins 6–9 on each side diverging at 30°–50° from midrib, papillose, reddish abaxially. <bold><italic>Inflorescences</italic></bold> 3–7 together in a simple synflorescence, odorless, opening sequentially; peduncle pendulous, 6–8 mm long, inserted basally on spathe, pale red, papillose. <bold><italic>Spathe</italic></bold> 9.7–19.0 mm long, 3.7–5.5 mm wide across at the base, not constricted, exterior green or reddish brown to reddish-orange, interior green or creamy white, apex with a terminal mucro to 1–2 mm long, spathe opening by a rather wide slit, later closing and enclosing spadix. <bold><italic>Spadix</italic></bold> 7.1–15.4 mm long, stipitate; stipe ca. 0.5 mm long, creamy white; pistillate flower zone ca. ¼ the length of the spadix, 1.8–4 mm long; pistils in 2–3 whorls, loosely arranged, lageniform, 1.5–2.0 mm long, creamy white; ovary subglobose, ca. 1 mm long, white; stigma discoid, papillose; interpistillar staminode clavate, up to ca. 0.5 mm long, creamy white; staminate flower zone 5.3–11.4 mm long, narrowly conical, apex acute, creamy white; staminate flowers densely arranged, ca. 1 mm long, consisting of 2–4 stamens, trapezoid to hexagonal in plan view; thecae globose to ellipsoid, 0.5–0.7 mm long, white, opening by a wide terminal pore. <bold><italic>Fruiting spathe, fruits</italic> and <italic>seeds</italic></bold> not observed.</p></tp:treatment-sec><tp:treatment-sec sec-type="Etymology"><title>Etymology.</title><p>The specific epithet <tp:taxon-name><tp:taxon-name-part taxon-name-part-type="genus" reg="Homalomena"/><tp:taxon-name-part taxon-name-part-type="species">lingua-felis</tp:taxon-name-part></tp:taxon-name> is derived from the Latin <italic>lingua</italic> (tongue) and <italic>feles</italic> (cat), in reference to the characteristic texture of the leaf surface, which bears a resemblance to the rough surface of a feline tongue.</p></tp:treatment-sec><tp:treatment-sec sec-type="Distribution and habitat"><title>Distribution and habitat.</title><p><italic><tp:taxon-name><tp:taxon-name-part taxon-name-part-type="genus" reg="Homalomena">Homalomena</tp:taxon-name-part> <tp:taxon-name-part taxon-name-part-type="species" reg="lingua-felis">lingua-felis</tp:taxon-name-part></tp:taxon-name></italic> is naturally distributed in the regions of Central and South Tapanuli in North Sumatra. This study shows that <italic><tp:taxon-name><tp:taxon-name-part taxon-name-part-type="genus" reg="Homalomena">H.</tp:taxon-name-part> <tp:taxon-name-part taxon-name-part-type="species" reg="lingua-felis">lingua-felis</tp:taxon-name-part></tp:taxon-name></italic> has a narrow distribution, thus it can be stated as endemic to this area. The newly discovered species thrives on the vertical surfaces of stone walls found around waterfalls, at altitudes ranging from 15 to 50 m a.s.l. Our field study revealed that <italic><tp:taxon-name><tp:taxon-name-part taxon-name-part-type="genus" reg="Homalomena">H.</tp:taxon-name-part> <tp:taxon-name-part taxon-name-part-type="species" reg="lingua-felis">lingua-felis</tp:taxon-name-part></tp:taxon-name></italic> shared habitat with <italic><tp:taxon-name><tp:taxon-name-part taxon-name-part-type="genus" reg="Homalomena">H.</tp:taxon-name-part> <tp:taxon-name-part taxon-name-part-type="species" reg="anthurioides">anthurioides</tp:taxon-name-part></tp:taxon-name></italic> S.Y.Wong, P.C.Boyce &amp; A.Hay and <italic><tp:taxon-name><tp:taxon-name-part taxon-name-part-type="genus" reg="Homalomena">H.</tp:taxon-name-part> <tp:taxon-name-part taxon-name-part-type="species" reg="plicata">plicata</tp:taxon-name-part></tp:taxon-name></italic> P.C.Boyce &amp; S.Y.Wong in the same environment (Fig. <xref ref-type="fig" rid="F3">3</xref>).</p><fig id="F3" position="float" orientation="portrait"><object-id xmlns:xlink="http://www.w3.org/1999/xlink" content-type="doi" xlink:type="simple">10.3897/phytokeys.271.172410.figure3</object-id><object-id xmlns:xlink="http://www.w3.org/1999/xlink" content-type="arpha" xlink:type="simple">7EFE09E9-46F2-572D-886D-06010FF0B49E</object-id><label>Figure 3.</label><caption><p>Habitat of <italic><tp:taxon-name><tp:taxon-name-part taxon-name-part-type="genus" reg="Homalomena">H.</tp:taxon-name-part> <tp:taxon-name-part taxon-name-part-type="species" reg="lingua-felis">lingua-felis</tp:taxon-name-part></tp:taxon-name></italic> in North Sumatra, Indonesia. Photos by Erick Raynalta.</p></caption><graphic xmlns:xlink="http://www.w3.org/1999/xlink" xlink:href="phytokeys-271-161_article-172410__-g003.jpg" id="oo_1552489.jpg" position="float" orientation="portrait" xlink:type="simple"><uri content-type="original_file" xlink:type="simple">https://binary.pensoft.net/fig/1552489</uri></graphic></fig></tp:treatment-sec><tp:treatment-sec sec-type="Preliminary IUCN conservation assessment"><title>Preliminary IUCN conservation assessment.</title><p>The species can be assessed as Vulnerable (<abbrev xmlns:xlink="http://www.w3.org/1999/xlink" xlink:title="Vulnerable" xlink:type="simple">VU</abbrev>) based on the criteria C1, C2(i), and D2, due to its restricted distribution (solely found in North Sumatra) with <abbrev xmlns:xlink="http://www.w3.org/1999/xlink" xlink:title="occupancy" xlink:type="simple">AOO</abbrev> and <abbrev xmlns:xlink="http://www.w3.org/1999/xlink" xlink:title="extent of occurrence" xlink:type="simple">EOO</abbrev> of 8 km<sup>2</sup>, vulnerability of its habitat to fire, number of mature plants below 1,000 and high poaching activities due to its peculiar and attractive morphological characters, as displayed on various e-commerce platforms.</p></tp:treatment-sec><tp:treatment-sec sec-type="Additional specimens examined"><title>Additional specimens examined.</title><p>Indonesia • Sumatra, Riau, Rokan Hulu Regency, cultivated by Elis Nuraeni at Yagiza Nursery (original collection: Sumatra, North Sumatra, South Tapanuli, 2020, <italic>E. Nuraini s.n</italic>.), <named-content xmlns:xlink="http://www.w3.org/1999/xlink" content-type="dwc:verbatimCoordinates" xlink:type="simple">0°31'27.408"N, 101°28'35.472"E</named-content>, c. 12 m, 22 Jun 2024, <italic>M. R. Hariri s.n</italic>. (<abbrev xmlns:xlink="http://www.w3.org/1999/xlink" content-type="institution" xlink:title="Herbarium Bandungense" xlink:type="simple">FIPIA</abbrev>-DEP101!). • Java, West Java, Bogor Regency, Pamijahan Subdistrict, cultivated by Ade Agus Setiawan at Jungle Plants Farm (original collection: Sumatra, North Sumatra, Central Tapanuli, Sibolga, 2019, <italic>AA Setiawan s.n</italic>.), <named-content xmlns:xlink="http://www.w3.org/1999/xlink" content-type="dwc:verbatimCoordinates" xlink:type="simple">6°40'10.308"S, 106°40'40.764"E</named-content>, c. 600 m, 8 Jun 2024, <italic>M. R. Hariri &amp; A. S. D. Irsyam s.n</italic>. (<abbrev xmlns:xlink="http://www.w3.org/1999/xlink" content-type="institution" xlink:title="Herbarium Bandungense" xlink:type="simple">FIPIA</abbrev>-DEP102!).</p></tp:treatment-sec></tp:taxon-treatment>
